# Supplementary material for: Applications of diffusion tensor imaging integrated with neuronavigation to prevent visual damage during tumor resection in the optic radiation area
Source: Front Oncol. 2022 Aug 16;12:955418. doi: 10.3389/fonc.2022.955418 (PMC9424997; doi:10.3389/fonc.2022.955418)
Supplement: Supplementary file 1 [file DataSheet_1.zip]

Archive with 6 entries (4 files):
- Supplementary Tables/Supplementary Files/Supplementary Table 4.docx
- Supplementary Tables/Supplementary Files/
- Supplementary Tables/Supplementary Files/Supplementary Table 1.docx
- Supplementary Tables/Supplementary Files/Supplementary Table 2.docx
- Supplementary Tables/Supplementary Files/Supplementary Table 3.docx
- Supplementary Tables/
